# Supplementary material for: In Vitro Functional Analyses of Arrhythmogenic Right Ventricular Cardiomyopathy-Associated Desmoglein-2-Missense Variations
Source: PLoS One. 2012 Oct 10;7(10):e47097. doi: 10.1371/journal.pone.0047097 (PMC3468437; doi:10.1371/journal.pone.0047097)
Supplement: Table S1 — Oligonucleotides used for cloning and the corresponding sequences. The bases used for the addition of a particular tag or for mutagenesis are written in capital letters. (XLSX) [file pone.0047097.s011.xlsx]

## Sheet: Tabelle1
oligonucleotide	sequence 5'-3'
DSC2b-f	ATATCTCGAGatggaggcagcccgc
DSC2b-r	TGCGGCCGCttaatttttaatcagagtgtgtcct
DSG2-f	ATATCTCGAGatggcgcggagccc
DSG2-EC1-4-RGS-6xHis-r	ATAAGAATGCGGCCGCTTAGTGGTGGTGGTGGTGGTGCGATCCTCTcacaggctctatcagtgtggg
DSG2-r	GGATCCCTggagtaagaatgctgtacagtg
R46Q-f	catcctcatttagtgcAgcaaaagcgcgcctgg
R46Q-r	ccaggcgcgcttttgcTgcactaaatgaggatg
D154E-f	taaggttcttgatatcaatgaAaacgaaccagtgttcacacag
D154E-r	ctgtgtgaacactggttcgttTtcattgatatcaagaacctta
D187G-f	caatgcaacagatgcagGtgagcccaataccctga
D187G-r	tcagggtattgggctcaCctgcatctgttgcattg
K294E-f	cgtagaagttacgcgcataGaagtgttcgatgcagatg
K294E-r	catctgcatcgaacacttCtatgcgcgtaacttctacg
V392I-f	aaggcattcattttaaaagcagcAtcatctcaatttatgttagcgag
V392I-r	ctcgctaacataaattgagatgaTgctgcttttaaaatgaatgcctt
